# Supplementary material for: Interface Engineering of NCMA Cathodes with LATP Coatings for High-Performance Solid-State Lithium Batteries
Source: Nanomaterials (Basel). 2025 Jul 8;15(14):1057. doi: 10.3390/nano15141057 (PMC12300180; doi:10.3390/nano15141057)
Supplement: Supplementary file 1 [file nanomaterials-15-01057-s001.zip]

Archive with 1 entries (1 files):
- nanomaterials-3737272-supplementary.pdf
